# Supplementary material for: Response mechanism of major secondary metabolites of Polygonatum kingianum to selenium nanoparticles
Source: Front Plant Sci. 2024 Dec 18;15:1480079. doi: 10.3389/fpls.2024.1480079 (PMC11688289; doi:10.3389/fpls.2024.1480079)
Supplement: Supplementary file 1 [file DataSheet1.zip]

Archive with 11 entries (11 files):
- Supporting images.docx
- Table S1.xlsx
- Table S10.xlsx
- Table S2.xlsx
- Table S3.xlsx
- Table S4.xlsx
- Table S5.xlsx
- Table S6.xlsx
- Table S7.xlsx
- Table S8.xlsx
- Table S9.xlsx
