# Supplementary material for: Response mechanism of major secondary metabolites of Polygonatum kingianum to selenium nanoparticles
Source: Front Plant Sci. 2024 Dec 18;15:1480079. doi: 10.3389/fpls.2024.1480079 (PMC11688289; doi:10.3389/fpls.2024.1480079)
Supplement: Supplementary file 1 [file DataSheet1.zip › Table S1.xlsx]

## Sheet: Sheet1
Table S1 Evaluation statistics of sequencing data
Sample	Clean Reads No.	Clean Data (bp)	Clean Reads %	Clean Data %
G3_25_1	41579118	6253527244	97.92	97.53
G3_25_2	38795926	5838174428	97.85	97.51
G3_25_3	41756676	6280652258	97.94	97.56
G3_25_4	39975006	6014671030	97.97	97.62
G3_25_5	38620208	5806435690	98.04	97.62
G3_CK_1	43556752	6549543454	98.02	97.61
G3_CK_2	40382296	6081626910	98.08	97.82
G3_CK_3	59836540	9011147082	98.07	97.81
G3_CK_4	42279466	6369173744	98.03	97.8
G3_CK_5	41959102	6319576143	98.17	97.92
