# Supplementary material for: Response mechanism of major secondary metabolites of Polygonatum kingianum to selenium nanoparticles
Source: Front Plant Sci. 2024 Dec 18;15:1480079. doi: 10.3389/fpls.2024.1480079 (PMC11688289; doi:10.3389/fpls.2024.1480079)
Supplement: Supplementary file 1 [file DataSheet1.zip › Table S10.xlsx]

## Sheet: 10
Table S10 Saponin Differential Metabolites
name	ID	mz	rt	ppm	formula	KEGG	FC	log2FC	P.value	-log10(P.value)	FDR	VIP	posneg
3-amino-2,3-dideoxy-scyllo-inosose	M143T53	143.033	53	11.041	C6H11NO4	C17581	1.56	0.64	0.099326	1	0.327985	1.13359	neg
Lamiide	M421T224	421.136	224.4	1.56	C17H26O12	C11644	1.47	0.56	0.121121	0.12	0.891122	0.239531	neg
Asiatic acid	M472T504	472.337	504.4	13.797	C30H48O5	C08617	1.35	0.43	0.150465	0.1	0.94607	0.242317	pos
Caprylic acid	M143T74	143.107	73.9	8.016	C8H16O2	C06423	1.33	0.41	0.171087	0.82	0.405312	0.96132	neg
Costunolide	M233T271	233.154	270.7	0.422	C15H20O2	C09382	1.17	0.22	0.507271	0.92	0.499945	1.20959	pos
Piracetam	M143T53	143.081	52.9	2.1	C6H10N2O2		1.05	0.07	0.554768	0.29	0.821648	0.548057	pos
Fraxinellone	M189T227	189.127	227.1	2.565	C14H16O3		1.05	0.07	0.762638	0.03	0.986315	0.0790221	pos
53n99527g7	M235T336	235.169	335.6	1.903	C15H22O2	C20309	1.03	0.04	0.799661	0.77	0.562309	1.10804	pos
5-hydroxyvalproic acid	M143T74	143.118	74.3	1.978	C8H16O3	C16650	1.02	0.02	0.927074	0.26	0.84294	0.454843	pos
Shanzhiside methyl ester	M387T209_1	387.132	209.2	5.003	C17H26O11		0.94	-0.09	0.92179	0.04	0.966349	0.0765762	neg
Euphol acetate	M235T446	235.205	445.7	0.075	C32H52O2		0.88	-0.19	0.340187	0.47	0.711653	0.785116	pos
Gentiopicroside	M374T219_1	374.143	219.1	5.218	C16H20O9		0.74	-0.43	0.108719	0.96	0.478679	1.23722	pos
L-3-phenyllactic acid	M165T74	165.054	74.4	8.57	C9H10O3	C05607	0.54	-0.88	0.0653111	1.19	0.263233	1.24033	neg
Dl-4-hydroxyphenyllactic acid	M165T74	165.054	73.6	1.317	C9H10O4		0.48	-1.05	0.0399391	1.4	0.313966	1.51906	pos
Ac1q608r	M432T193	432.148	193.3	3.776	C18H22O11	C09769	0.31	-1.67	0.00791434	2.1	0.139832	1.79281	pos
