# Supplementary material for: Response mechanism of major secondary metabolites of Polygonatum kingianum to selenium nanoparticles
Source: Front Plant Sci. 2024 Dec 18;15:1480079. doi: 10.3389/fpls.2024.1480079 (PMC11688289; doi:10.3389/fpls.2024.1480079)
Supplement: Supplementary file 1 [file DataSheet1.zip › Table S2.xlsx]

## Sheet: Sheet1
Table S2 Comparison efficiency between sample and reference genome
Sample	Reads No.	Bases (bp)	Q30 (bp)	N (%)	Q20 (%)	Q30 (%)
G3_25_2	39649494	5987073594	5711428930	0.006288	97.48	95.4
G3_25_1	42463256	6411951656	6122709821	0.006446	97.52	95.49
G3_CK_1	44435650	6709783150	6407351029	0.006501	97.53	95.49
G3_CK_2	41171482	6216893782	5937015884	0.006407	97.53	95.5
G3_CK_4	43128182	6512355482	6219405075	0.006471	97.54	95.5
G3_25_3	42633744	6437695344	6148935681	0.006541	97.54	95.51
G3_25_4	40802962	6161247262	5885020269	0.006482	97.55	95.52
G3_CK_3	61014734	9213224834	8800023829	0.006455	97.54	95.52
G3_25_5	39391690	5948145190	5683489338	0.006484	97.54	95.55
G3_CK_5	42742196	6454071596	6176260424	0.006417	97.62	95.7
