# Supplementary material for: Response mechanism of major secondary metabolites of Polygonatum kingianum to selenium nanoparticles
Source: Front Plant Sci. 2024 Dec 18;15:1480079. doi: 10.3389/fpls.2024.1480079 (PMC11688289; doi:10.3389/fpls.2024.1480079)
Supplement: Supplementary file 1 [file DataSheet1.zip › Table S3.xlsx]

## Sheet: Sheet1
Table S3 Statistics of up-regulated and down-regulated DEGs
Control	Treat	Up Number	Down Number	DEG Number
G3_25	CK	8604	10222	18826
