# Supplementary material for: Response mechanism of major secondary metabolites of Polygonatum kingianum to selenium nanoparticles
Source: Front Plant Sci. 2024 Dec 18;15:1480079. doi: 10.3389/fpls.2024.1480079 (PMC11688289; doi:10.3389/fpls.2024.1480079)
Supplement: Supplementary file 1 [file DataSheet1.zip › Table S4.xlsx]

## Sheet: sheet1
Table S4 Top 10 up-down DEGs statistics
ID	foldchange(CK/G3_25)	pvalue	padj	regulated
TRINITY_DN115920_c0_g1	10836.1	6.44459e-34	4.00396e-31	up
TRINITY_DN5508_c0_g1	2504.33	5.36897e-139	3.4024e-134	up
TRINITY_DN488_c0_g3	2030.86	2.85845e-94	4.02543e-90	up
TRINITY_DN28627_c0_g1	1242.06	5.00081e-82	4.52727e-78	up
TRINITY_DN54734_c0_g1	683.589	3.59481e-47	4.64915e-44	up
TRINITY_DN5716_c0_g2	627.703	1.18997e-81	1.00547e-77	up
TRINITY_DN23906_c0_g1	610.636	7.35149e-62	2.16686e-58	up
TRINITY_DN1007_c1_g5	558	2.49639e-51	4.52e-48	up
TRINITY_DN20646_c0_g2	483.529	3.97817e-33	2.34514e-30	up
TRINITY_DN702_c2_g2	451.929	3.48641e-69	1.63659e-65	up
TRINITY_DN21506_c3_g1	0.499993	0.0180132	0.125408	down
TRINITY_DN60339_c0_g1	0.499901	0.032234	0.192174	down
TRINITY_DN24753_c0_g3	0.499882	0.041134	0.229132	down
TRINITY_DN12178_c0_g2	0.499738	0.00029049	0.00464575	down
TRINITY_DN28837_c0_g1	0.499736	0.00821273	0.0695133	down
TRINITY_DN3980_c0_g1	0.499668	0.000178543	0.00308761	down
TRINITY_DN4433_c0_g2	0.499664	0.00420867	0.0414371	down
TRINITY_DN2275_c0_g3	0.499649	0.0269423	0.168991	down
TRINITY_DN31310_c0_g2	0.499639	0.029113	0.178903	down
TRINITY_DN2879_c3_g1	0.499539	0.00314066	0.0327053	down
