# Supplementary material for: Response mechanism of major secondary metabolites of Polygonatum kingianum to selenium nanoparticles
Source: Front Plant Sci. 2024 Dec 18;15:1480079. doi: 10.3389/fpls.2024.1480079 (PMC11688289; doi:10.3389/fpls.2024.1480079)
Supplement: Supplementary file 1 [file DataSheet1.zip › Table S5.xlsx]

## Sheet: Sheet1
Table S5 The 10 most abundant differential transcription factors
family	Up	Down	Total
bHLH	73	45	118
NAC	51	62	113
MYB_related	39	52	91
ERF	56	34	90
FAR1	39	35	74
WRKY	48	19	67
C2H2	34	27	61
B3	27	31	58
C3H	26	27	53
G2-like	19	33	52
