# Supplementary material for: Response mechanism of major secondary metabolites of Polygonatum kingianum to selenium nanoparticles
Source: Front Plant Sci. 2024 Dec 18;15:1480079. doi: 10.3389/fpls.2024.1480079 (PMC11688289; doi:10.3389/fpls.2024.1480079)
Supplement: Supplementary file 1 [file DataSheet1.zip › Table S6.xlsx]

## Sheet: Sheet1
Table S6 DEGs GO analysis
Category	GO.ID	Term	Up	Down	DEG	Total	Pvalue
BP	GO:0008150	biological_process	2109	1936	4045	21462	1
CC	GO:0005575	cellular_component	2050	1873	3923	20943	1
CC	GO:0110165	cellular anatomical entity	2037	1862	3899	20827	0.75017
MF	GO:0003674	molecular_function	1989	1812	3801	20100	1
CC	GO:0005623	cell	1931	1785	3716	20058	0.99983
BP	GO:0009987	cellular process	1888	1750	3638	19661	0.99999
CC	GO:0005622	intracellular	1766	1634	3400	18525	0.99994
BP	GO:0008152	metabolic process	1700	1515	3215	17082	0.58653
CC	GO:0043226	organelle	1568	1477	3045	16684	0.99979
CC	GO:0043229	intracellular organelle	1568	1475	3043	16660	0.99967
BP	GO:0071704	organic substance metabolic process	1570	1388	2958	15896	0.93688
CC	GO:0043227	membrane-bounded organelle	1499	1415	2914	16032	0.9999
BP	GO:0044237	cellular metabolic process	1528	1355	2883	15468	0.8988
CC	GO:0043231	intracellular membrane-bounded organelle	1470	1399	2869	15816	0.99994
MF	GO:0005488	binding	1523	1340	2863	15361	0.96338
BP	GO:0044238	primary metabolic process	1475	1315	2790	15135	0.99192
CC	GO:0005737	cytoplasm	1441	1264	2705	14572	0.83304
MF	GO:0003824	catalytic activity	1350	1159	2509	13323	0.66197
BP	GO:0006807	nitrogen compound metabolic process	1291	1144	2435	13491	0.99995
BP	GO:0043170	macromolecule metabolic process	1145	1051	2196	12292	0.99999
MF	GO:1901363	heterocyclic compound binding	1042	923	1965	10683	0.97779
MF	GO:0097159	organic cyclic compound binding	1042	923	1965	10694	0.98147
BP	GO:0044260	cellular macromolecule metabolic process	1039	901	1940	10257	0.41234
MF	GO:0043167	ion binding	1076	844	1920	10101	0.36805
BP	GO:0050896	response to stimulus	967	813	1780	8530	5.2e-10
CC	GO:0016020	membrane	975	795	1770	8851	3.3e-05
BP	GO:0065007	biological regulation	936	824	1760	8938	0.00403
BP	GO:1901564	organonitrogen compound metabolic process	920	713	1633	8669	0.51914
BP	GO:0009058	biosynthetic process	874	753	1627	8499	0.18926
BP	GO:1901576	organic substance biosynthetic process	856	732	1588	8328	0.26057
