# Supplementary material for: Response mechanism of major secondary metabolites of Polygonatum kingianum to selenium nanoparticles
Source: Front Plant Sci. 2024 Dec 18;15:1480079. doi: 10.3389/fpls.2024.1480079 (PMC11688289; doi:10.3389/fpls.2024.1480079)
Supplement: Supplementary file 1 [file DataSheet1.zip › Table S7.xlsx]

## Sheet: Sheet 1
Table S7 Differential metabolic pathways
pathway_id	pathway_name	Total	Hits	Up_hits	Down_hits	Pvalue	-Log10(Pvalue)	FDR	Impact
map01061	Biosynthesis of phenylpropanoids	103	6	0	6	0.00109773	2.95950337049074	0.0834277	0.0583
map01060	Biosynthesis of plant secondary metabolites	141	6	1	5	0.00534866	2.27175496408933	0.203249	0.0426
map00999	Biosynthesis of various secondary metabolites - part 1	49	3	1	2	0.0183056	1.73741577701234	0.36702	0.0612
map00260	Glycine, serine and threonine metabolism	50	3	2	1	0.0193168	1.71406439457169	0.36702	0.06
map00232	Caffeine metabolism	22	2	0	2	0.0258671	1.58725165659065	0.39318	0.0909
map01070	Biosynthesis of plant hormones	68	3	1	2	0.0427158	1.3694113295681	0.41865	0.0441
map00750	Vitamin B6 metabolism	29	2	2	0	0.0431923	1.36459375626271	0.41865	0.069
map01522	Endocrine resistance	5	1	0	1	0.0560942	1.25108197575369	0.41865	0.2
map07216	Catecholamine transferase inhibitors	5	1	0	1	0.0560942	1.25108197575369	0.41865	0.2
map07226	Progesterone, androgen and estrogen receptor agonists/antagonists	5	1	0	1	0.0560942	1.25108197575369	0.41865	0.2
map01065	Biosynthesis of alkaloids derived from histidine and purine	35	2	0	2	0.0605941	1.21756992584354	0.41865	0.0571
map00900	Terpenoid backbone biosynthesis	45	2	0	2	0.0937918	1.0278351206181	0.548023	0.0444
map04929	GnRH secretion	9	1	0	1	0.0987259	1.0055688324877	0.548023	0.1111
map00623	Toluene degradation	47	2	1	1	0.100952	0.995886629208491	0.548023	0.0426
map00331	Clavulanic acid biosynthesis	10	1	1	0	0.109084	0.962240098238946	0.552691	0.1
map05215	Prostate cancer	11	1	0	1	0.119324	0.923271732401562	0.56679	0.0909
map00061	Fatty acid biosynthesis	58	2	0	2	0.142705	0.845560801258801	0.637975	0.0345
map00943	Isoflavonoid biosynthesis	64	2	0	2	0.1668	0.777803393112826	0.640304	0.0312
map01220	Degradation of aromatic compounds	263	5	3	2	0.183106	0.737298400835938	0.640304	0.019
map00940	Phenylpropanoid biosynthesis	68	2	0	2	0.183237	0.736986925758802	0.640304	0.0294
map00333	Prodigiosin biosynthesis	18	1	0	1	0.187829	0.726237789403212	0.640304	0.0556
map00984	Steroid degradation	18	1	0	1	0.187829	0.726237789403212	0.640304	0.0556
map00362	Benzoate degradation	72	2	1	1	0.199904	0.699178029293034	0.640304	0.0278
map00941	Flavonoid biosynthesis	74	2	0	2	0.208307	0.681295122568446	0.640304	0.027
map00330	Arginine and proline metabolism	78	2	2	0	0.225222	0.647389247275861	0.640304	0.0256
map00220	Arginine biosynthesis	23	1	0	1	0.233517	0.631681826129842	0.640304	0.0435
map01053	Biosynthesis of siderophore group nonribosomal peptides	24	1	0	1	0.242346	0.615564940660267	0.640304	0.0417
map04913	Ovarian steroidogenesis	24	1	0	1	0.242346	0.615564940660267	0.640304	0.0417
map00981	Insect hormone biosynthesis	25	1	0	1	0.251074	0.600198240987768	0.640304	0.04
map00627	Aminobenzoate degradation	86	2	0	2	0.259323	0.586158679322283	0.640304	0.0233
map00073	Cutin, suberine and wax biosynthesis	27	1	0	1	0.268235	0.571485258698712	0.640304	0.037
map00250	Alanine, aspartate and glutamate metabolism	28	1	0	1	0.276669	0.558039696301715	0.640304	0.0357
map00230	Purine metabolism	95	2	1	1	0.297783	0.526099832036127	0.640304	0.0211
map00620	Pyruvate metabolism	31	1	1	0	0.301401	0.520855415523255	0.640304	0.0323
map05200	Pathways in cancer	31	1	0	1	0.301401	0.520855415523255	0.640304	0.0323
map01062	Biosynthesis of terpenoids and steroids	98	2	1	1	0.31056	0.507855099559666	0.640304	0.0204
map00403	Indole diterpene alkaloid biosynthesis	33	1	0	1	0.317424	0.498360476872771	0.640304	0.0303
map00400	Phenylalanine, tyrosine and tryptophan biosynthesis	34	1	0	1	0.325299	0.487717468653459	0.640304	0.0294
map00030	Pentose phosphate pathway	35	1	0	1	0.333084	0.477445853660529	0.640304	0.0286
map00561	Glycerolipid metabolism	38	1	0	1	0.355913	0.448656098713104	0.640304	0.0263
map00622	Xylene degradation	38	1	1	0	0.355913	0.448656098713104	0.640304	0.0263
map00908	Zeatin biosynthesis	39	1	1	0	0.36335	0.439674774572202	0.640304	0.0256
map04977	Vitamin digestion and absorption	39	1	1	0	0.36335	0.439674774572202	0.640304	0.0256
map00062	Fatty acid elongation	40	1	0	1	0.370702	0.430974620466111	0.640304	0.025
map00906	Carotenoid biosynthesis	115	2	1	1	0.381813	0.418148863945344	0.64484	0.0174
map00052	Galactose metabolism	46	1	0	1	0.413091	0.383954605171978	0.682096	0.0217
map01066	Biosynthesis of alkaloids derived from terpenoid and polyketide	48	1	0	1	0.426585	0.369994847075614	0.682096	0.0208
map01230	Biosynthesis of amino acids	128	2	0	2	0.434248	0.362262642048533	0.682096	0.0156
map00071	Fatty acid degradation	50	1	0	1	0.439773	0.356771923551659	0.682096	0.02
map01120	Microbial metabolism in diverse environments	998	12	5	7	0.479457	0.319250542049238	0.715154	0.012
map00902	Monoterpenoid biosynthesis	59	1	0	1	0.495512	0.304946103150305	0.715154	0.0169
map00626	Naphthalene degradation	60	1	0	1	0.501357	0.299853121142466	0.715154	0.0167
map00630	Glyoxylate and dicarboxylate metabolism	62	1	0	1	0.512847	0.290011887852605	0.715154	0.0161
map00270	Cysteine and methionine metabolism	63	1	1	0	0.518494	0.285255980298502	0.715154	0.0159
map00240	Pyrimidine metabolism	65	1	0	1	0.529595	0.27605578562639	0.715154	0.0154
map00942	Anthocyanin biosynthesis	66	1	1	0	0.535051	0.27160487052217	0.715154	0.0152
map01064	Biosynthesis of alkaloids derived from ornithine, lysine and nicotinic acid	67	1	1	0	0.540444	0.267249241403285	0.715154	0.0149
map00960	Tropane, piperidine and pyridine alkaloid biosynthesis	68	1	1	0	0.545776	0.262985945675271	0.715154	0.0147
map00901	Indole alkaloid biosynthesis	70	1	1	0	0.556256	0.254725183905821	0.716533	0.0143
map01040	Biosynthesis of unsaturated fatty acids	74	1	0	1	0.576507	0.239195244487899	0.730242	0.0135
map00361	Chlorocyclohexane and chlorobenzene degradation	83	1	1	0	0.6188	0.208449667687224	0.770964	0.012
map00680	Methane metabolism	86	1	0	1	0.63195	0.199317231757305	0.772627	0.0116
map00909	Sesquiterpenoid and triterpenoid biosynthesis	88	1	0	1	0.640467	0.193503081510796	0.772627	0.0114
map00130	Ubiquinone and other terpenoid-quinone biosynthesis	92	1	0	1	0.656923	0.182485676241338	0.780096	0.0109
map00140	Steroid hormone biosynthesis	99	1	0	1	0.683952	0.164974356097785	0.799698	0.0101
map00624	Polycyclic aromatic hydrocarbon degradation	107	1	0	1	0.712278	0.147350180834178	0.809566	0.0093
map00520	Amino sugar and nucleotide sugar metabolism	108	1	0	1	0.715638	0.145306376505074	0.809566	0.0093
map01240	Biosynthesis of cofactors	324	3	2	1	0.727	0.138465778897432	0.809566	0.0093
map01200	Carbon metabolism	114	1	0	1	0.735001	0.133712343212351	0.809566	0.0088
map00904	Diterpenoid biosynthesis	122	1	0	1	0.758808	0.119868120530048	0.812245	0.0082
map01212	Fatty acid metabolism	122	1	0	1	0.758808	0.119868120530048	0.812245	0.0082
map02010	ABC transporters	137	1	1	0	0.797902	0.098050635882678	0.833665	0.0073
map00860	Porphyrin and chlorophyll metabolism	142	1	1	0	0.809489	0.0917890655188375	0.833665	0.007
map01063	Biosynthesis of alkaloids derived from shikimate pathway	143	1	0	1	0.811727	0.0905902399448251	0.833665	0.007
map01100	Metabolic pathways	2827	29	12	17	0.82742	0.0822739135343484	0.838452	0.0103
map01110	Biosynthesis of secondary metabolites	2072	20	5	15	0.860985	0.0650041987579683	0.860985	0.0097
