# Supplementary material for: Response mechanism of major secondary metabolites of Polygonatum kingianum to selenium nanoparticles
Source: Front Plant Sci. 2024 Dec 18;15:1480079. doi: 10.3389/fpls.2024.1480079 (PMC11688289; doi:10.3389/fpls.2024.1480079)
Supplement: Supplementary file 1 [file DataSheet1.zip › Table S8.xlsx]

## Sheet: Sheet2
Table S8 The KEGG pathways of DEGs and DAMs
KEGG_map	Description	Count_meta	Count_gene	Pvalue
map02010	ABC transporters	1	51	1.99742e-05
map00250	Alanine, aspartate and glutamate metabolism	1	18	0.000442097
map00520	Amino sugar and nucleotide sugar metabolism	1	11	0.00193158
map00330	Arginine and proline metabolism	2	37	0.00390846
map00220	Arginine biosynthesis	1	21	0.00758937
map01040	Biosynthesis of unsaturated fatty acids	1	50	0.027714
map00232	Caffeine metabolism	2	11	0.0299566
map00906	Carotenoid biosynthesis	2	27	0.0550126
map00073	Cutin, suberine and wax biosynthesis	1	8	0.0910181
map00270	Cysteine and methionine metabolism	1	22	0.0944184
map00904	Diterpenoid biosynthesis	1	22	0.103767
map00061	Fatty acid biosynthesis	2	4	0.128628
map00071	Fatty acid degradation	1	22	0.18483
map00062	Fatty acid elongation	1	19	0.212086
map00941	Flavonoid biosynthesis	2	10	0.213044
map00052	Galactose metabolism	1	22	0.340474
map00561	Glycerolipid metabolism	1	18	0.355233
map00260	Glycine, serine and threonine metabolism	3	2	0.450633
map00630	Glyoxylate and dicarboxylate metabolism	1	9	0.537785
map00902	Monoterpenoid biosynthesis	1	22	0.551459
map00030	Pentose phosphate pathway	1	5	0.60912
map00400	Phenylalanine, tyrosine and tryptophan biosynthesis	1	17	0.63478
map00940	Phenylpropanoid biosynthesis	2	38	0.644786
map00230	Purine metabolism	2	18	0.691234
map00240	Pyrimidine metabolism	1	1	0.706114
map00620	Pyruvate metabolism	1	20	0.743117
map00909	Sesquiterpenoid and triterpenoid biosynthesis	1	20	0.79378
map00900	Terpenoid backbone biosynthesis	2	6	0.794001
map00960	Tropane, piperidine and pyridine alkaloid biosynthesis	1	39	0.86247
map00130	Ubiquinone and other terpenoid-quinone biosynthesis	1	1	0.913678
map00750	Vitamin B6 metabolism	2	7	0.95505
map00908	Zeatin biosynthesis	1	64	0.99516
