# Supplementary material for: Response mechanism of major secondary metabolites of Polygonatum kingianum to selenium nanoparticles
Source: Front Plant Sci. 2024 Dec 18;15:1480079. doi: 10.3389/fpls.2024.1480079 (PMC11688289; doi:10.3389/fpls.2024.1480079)
Supplement: Supplementary file 1 [file DataSheet1.zip › Table S9.xlsx]

## Sheet: 1
Table S9 Flavonoid Differential Metabolites
name	ID	mz	rt	ppm	formula	KEGG	FC	log2FC	P.value	-log10(P.value)	FDR	VIP	posneg
Pelargonin	M579T264_1	579.154	263.8	12	C27H31O15	C08725	7.07	2.82	0.0493232	1.31	0.337748	1.48866	pos
6-C-beta-D-Xylopyranosyl-8-C-alpha-L-arabinopyranosylapigenin	M533T227_1	533.128	226.6	3	C25H26O13		1.35	0.43	0.0238728	1.62	0.154626	1.44832	neg
Rhamnetin	M315T379_1	315.057	379.4	19	C16H12O7		1.15	0.2	0.0112885	1.95	0.101942	1.56279	neg
Glyinflanin B	M356T401	356.279	400.6	2	C20H18O5		1.14	0.19	0.0466692	1.33	0.330295	1.46441	pos
Isoformononetin	M537T676	537.162	675.9	14	C16H12O4		1.12	0.17	0.00549705	2.26	0.112636	1.84551	pos
Naringenin	M271T332	271.061	332.2	0	C15H12O5	C00509	0.82	-0.29	0.00714389	2.15	0.0768837	1.61098	neg
4,4'-Dihydroxy-2',6'-dimethoxychalcone	M301T396	301.106	396.2	3	C17H16O5		0.67	-0.57	0.00551781	2.26	0.112636	1.85808	pos
Sylpin	M313T363_1	313.071	362.7	2	C17H14O6		0.63	-0.68	0.0359423	1.44	0.191093	1.39968	neg
Catechin	M289T51	289.068	50.9	11	C15H14O6	C06562	0.45	-1.14	0.000370689	3.43	0.0132668	1.86296	neg
Ononin	M475T292	475.123	291.6	4	C22H22O9		0.45	-1.15	0.0142326	1.85	0.115906	1.54122	neg
Exiguaflavanone F	M220T249	220.105	248.6	20	C26H30O6		0.3	-1.73	0.0002658	3.58	0.0207376	2.10917	pos
Scandinone	M417T201	417.175	200.7	10	C26H26O5		0.24	-2.07	2.8517e-05	4.54	0.00243837	1.96329	neg
Biochanin A	M307T179	307.06	179.4	8	C16H12O5	C00814	0.21	-2.22	3.15837e-05	4.5	0.00587383	2.18616	pos
Gnaphaliin	M313T376	313.071	375.8	2	C17H14O6		0.06	-4.15	0.00126197	2.9	0.0275626	1.77866	neg
